# Supplementary material for: Thermal-Responsive Antibacterial Hydrogel with Photothermal Therapy and Improving Wound Microenvironment for Promote Healing
Source: Antioxidants (Basel). 2024 Jul 17;13(7):857. doi: 10.3390/antiox13070857 (PMC11274332; doi:10.3390/antiox13070857)
Supplement: Supplementary file 1 [file antioxidants-13-00857-s001.zip]

Archive with 1 entries (1 files):
- antioxidants-3064760-supplementary.pdf
